# Supplementary material for: Food security in Roman Palmyra (Syria) in light of paleoclimatological evidence and its historical implications
Source: PLoS One. 2022 Sep 21;17(9):e0273241. doi: 10.1371/journal.pone.0273241 (PMC9491547; doi:10.1371/journal.pone.0273241)
Supplement: S5 File — It contains the finished model, which can be used to calculate outputs simply by introducing an average yearly palmyrene rainfall level in mm. It also contains the main excel tables with agricultural productivity calculations extracted from AquaCrop. (XLSX) [file pone.0273241.s005.xlsx]

## Sheet: Data WorldClim 2.1
Palmyra
Mes	Precipitació (mm)	Temp min	Temp màx
Gener	23	1.6645	10.9362
Febrer	15	2.87375	13.833
Març	14	5.8505	18.3412
Abril	16	10.7073	24.5435
Maig	9	15.5333	30.0858
Juny	0	19.2615	34.3122
Juliol	0	21.3	36.5622
Agost	0	21.3745	36.3135
Setembre	0	18.418	33.4173
Octuble	6	13.1593	27.575
Novembre	16	6.41325	19.223
Desembre	18	2.854	12.5708
Total	117
Harbaqah
Mes	Precipitació (mm)	Temp min	Temp màx
Gener	24	1.3565	10.8965
Febrer	15	2.3785	13.5478
Març	13	5.24275	18.1562
Abril	14	9.4225	23.8212
Maig	10	14.1275	29.3532
Juny	0	17.7422	33.5493
Juliol	0	19.6142	35.4675
Agost	0	19.9855	35.59
Setembre	0	17.064	32.6797
Octuble	8	12.3178	27.1487
Novembre	16	6.0485	19.163
Desembre	19	2.5355	12.7003
Total	119
Bir Arak
Mes	Precipitació (mm)	Temp min	Temp màx
Gener	21	1.6445	11.2997
Febrer	13	3.06775	14.4588
Març	13	6.1205	18.9655
Abril	15	11.0653	25.385
Maig	9	15.8145	31.0625
Juny	0	19.7552	35.4327
Juliol	0	21.9365	37.7788
Agost	0	21.8278	37.4543
Setembre	0	18.6088	34.4425
Octuble	6	13.2607	28.2978
Novembre	14	6.458	19.7832
Desembre	16	2.94	13.054
Total	107
Wadi Jihar
Mes	Precipitació (mm)
Gener	30
Febrer	21
Març	20
Abril	23
Maig	14
Juny	0
Juliol	0
Agost	0
Setembre	0
Octuble	10
Novembre	19
Desembre	26
Total	163
Jebel Abyad
Mes	Precipitació (mm)
Gener	23
Febrer	14
Març	14
Abril	16
Maig	9
Juny	0
Juliol	0
Agost	0
Setembre	0
Octuble	7
Novembre	15
Desembre	18
Total	116
Wadi Abyad
Mes	Precipitació (mm)
Gener	28
Febrer	20
Març	19
Abril	22
Maig	13
Juny	0
Juliol	0
Agost	0
Setembre	0
Octuble	9
Novembre	18
Desembre	23
Total	152

## Sheet: Rough estimate
ID	Z	Area	Rainfall	Area ha	Output	People Fed Max	People Fed Min		Area	Output	People Fed Max	People Fed Min
1	6	3.42325e+06	150	342.325	308092	855.812	604.103		Far	1.81123e+09	5.0312e+06	3.55143e+06
1	6	1.04385e+07	150	1043.85	939466	2609.63	1842.09		Medium	6.64272e+08	1.8452e+06	1.30249e+06
1	6	2.55708e+08	100	25570.8	1.53425e+07	42618	30083.3		Near	8.42741e+07	234095	165243
1	6	2.74666e+08	150	27466.6	2.47199e+07	68666.5	48470.5
1	6	7.16069e+08	100	71606.9	4.29641e+07	119345	84243.4
182	18	3.27265e+06	150	327.265	294538	818.162	577.526
182	18	1.09842e+07	150	1098.42	988582	2746.06	1938.4
182	18	5.35095e+08	150	53509.5	4.81585e+07	133774	94428.5
182	18	8.42301e+08	150	84230.1	7.58071e+07	210575	148641
182	18	1.05734e+09	150	105734	9.51604e+07	264335	186589
182	18	1.43747e+09	100	143747	8.62482e+07	239578	169114
182	18	2.21469e+09	100	221469	1.32882e+08	369116	260552
182	18	2.34098e+09	100	234098	1.40459e+08	390164	275410
1044	30	824.224	150	0.0824224	74.1802	0.206056	0.145451
1044	30	35031	150	3.5031	3152.79	8.75774	6.18194
1044	30	112278	200	11.2278	13473.4	37.426	26.4184
1044	30	178858	200	17.8858	21462.9	59.6192	42.0841
1044	30	207083	200	20.7083	24850	69.0277	48.7254
1044	30	332153	200	33.2153	39858.3	110.718	78.1536
1044	30	493127	200	49.3127	59175.3	164.376	116.03
1044	30	692800	250	69.28	103920	288.667	203.765
1044	30	1.69003e+06	200	169.003	202803	563.343	397.654
1044	30	3.82199e+06	200	382.199	458639	1274	899.292
1044	30	4.54848e+06	250	454.848	682272	1895.2	1337.79
1044	30	4.57128e+06	250	457.128	685692	1904.7	1344.49
1044	30	7.59424e+06	200	759.424	911309	2531.41	1786.88
1044	30	1.33379e+07	250	1333.79	2.00068e+06	5557.45	3922.91
1044	30	4.32473e+07	200	4324.73	5.18968e+06	14415.8	10175.8
1044	30	3.98695e+08	200	39869.5	4.78434e+07	132898	93810.6
1044	30	5.88736e+08	200	58873.6	7.06483e+07	196245	138526
1044	30	6.6725e+08	150	66725	6.00525e+07	166813	117750
1044	30	7.57074e+08	200	75707.4	9.08488e+07	252358	178135
1044	30	1.06695e+09	150	106695	9.60253e+07	266737	188285
1044	30	1.95018e+09	100	195018	1.17011e+08	325030	229433
1044	30	2.13646e+09	100	213646	1.28188e+08	356077	251349
1044	30	2.70494e+09	150	270494	2.43444e+08	676234	477342
1044	30	4.70836e+09	100	470836	2.82501e+08	784726	553924
	Area Near	1.26031e+09			8.42741e+07	234095	165243
	Area Medium	9.70244e+09			6.64272e+08	1.8452e+06	1.30249e+06
	Area Far	2.47619e+10			1.81123e+09	5.0312e+06	3.55143e+06

## Sheet: Accurate estimate Far
MU_GLOBAL	SHARE	SEQ	REF_DEPTH	AWC_CLASS	T_GRAVEL	T_USDA_TEX	S_GRAVEL	S_USDA_TEX	Area	Area ha	Output tons/ha	Area concerned ha	Real Output kg	People Fed Max	People Fed Min
3133	50	1	10	7	26	9			1.84641e+09	184641	0	92320.6	0	0	0
3133	50	2	100	1	4	9	4	5	1.84641e+09	184641	2.388	92320.6	1.10231e+08	306197	216139		3133	1.194
3133	50	1	10	7	26	9			2.25513e+09	225513	0	112757	0	0	0
3133	50	2	100	1	4	9	4	5	2.25513e+09	225513	2.388	112757	1.34632e+08	373976	263983
3133	50	1	10	7	26	9			2.31763e+09	231763	0	115882	0	0	0
3133	50	2	100	1	4	9	4	5	2.31763e+09	231763	2.388	115882	1.38363e+08	384341	271299
3298	40	1	100	1	4	9	4	5	6.70152e+08	67015.2	2.388	26806.1	3.20065e+07	88906.9	62757.8
3298	40	2	100	1	7	3	17	3	6.70152e+08	67015.2	0.284	26806.1	3.80647e+06	10573.5	7463.66
3298	10	3	100	2	4	3	5	3	6.70152e+08	67015.2	0.672	6701.52	2.25171e+06	6254.76	4415.12
3298	10	4	100	1	17	9	18	9	6.70152e+08	67015.2	2.45	6701.52	8.20937e+06	22803.8	16096.8		3298	1.381
3298	40	1	100	1	4	9	4	5	1.67176e+09	167176	2.388	66870.4	7.98432e+07	221787	156555
3298	40	2	100	1	7	3	17	3	1.67176e+09	167176	0.284	66870.4	9.49559e+06	26376.6	18618.8
3298	10	3	100	2	4	3	5	3	1.67176e+09	167176	0.672	16717.6	5.61711e+06	15603.1	11013.9
3298	10	4	100	1	17	9	18	9	1.67176e+09	167176	2.45	16717.6	2.0479e+07	56886.2	40155
3312	35	1	100	1	4	9	4	5	2.34776e+08	23477.6	2.388	8217.16	9.81129e+06	27253.6	19237.8		3312	1.6591
3312	35	2	100	1	7	3	17	3	2.34776e+08	23477.6	0.284	8217.16	1.16684e+06	3241.21	2287.92
3312	30	3	100	1	4	9	3	5	2.34776e+08	23477.6	2.413	7043.28	8.49772e+06	23604.8	16662.2
3322	25	1	100	3	4	9	3	5	3.30965e+09	330965	2.652	82741.3	1.09715e+08	304764	215127		3322	1.9835
3322	25	2	100	4	6	3	22	3	3.30965e+09	330965	1.392	82741.3	5.75879e+07	159966	112918
3322	30	3	100	1	4	9	4	5	3.30965e+09	330965	2.425	99289.5	1.20389e+08	334413	236056
3322	10	4	100	1	17	9	18	9	3.30965e+09	330965	2.45	33096.5	4.05432e+07	112620	79496.5
3322	10	5	10	6	26	9			3.30965e+09	330965	0	33096.5	0	0	0
3324	30	1	100	5	20	9	15	5	5.81107e+09	581107	2.63	174332	2.29247e+08	636797	449504		3324	1.8108
3324	30	2	100	5	4	2	6	2	5.81107e+09	581107	2.524	174332	2.20007e+08	611131	431387
3324	20	3	100	1	20	9	41	5	5.81107e+09	581107	1.323	116221	7.68805e+07	213557	150746
3324	20	4	10	6	26	9			5.81107e+09	581107	0	116221	0	0	0
3612	50	1	100	3	4	5	6	5	2.25053e+09	225053	2.652	112527	1.4921e+08	414473	292569		3612	1.8356
3612	20	2	100	1	20	9	41	5	2.25053e+09	225053	1.323	45010.7	2.97746e+07	82707.1	58381.5
3612	20	3	10	6	26	9			2.25053e+09	225053	0	45010.7	0	0	0
3612	10	4	100	1	17	9	18	9	2.25053e+09	225053	2.45	22505.3	2.7569e+07	76580.6	54056.9
3615	30	1	100	3	20	9	15	5	4.39482e+09	439482	2.652	131845	1.74826e+08	485627	342796		3615	1.9881
3615	30	2	100	4	4	2	6	2	4.39482e+09	439482	2.652	131845	1.74826e+08	485627	342796
3615	30	3	100	1	20	9	41	5	4.39482e+09	439482	1.323	131845	8.72152e+07	242264	171010
3615	10	4	10	6	26	9			4.39482e+09	439482	0	43948.2	0	0	0
													2.0622e+09	5.72833e+06	4.04353e+06

## Sheet: Accurate estimate Medium
DN	ID	MU_GLOBAL	SHARE	SEQ	SU_SYM74	SU_CODE74	T_TEXTURE	DRAINAGE	REF_DEPTH	AWC_CLASS	PHASE1	T_GRAVEL	T_USDA_TEX	S_GRAVEL	S_USDA_TEX	Area	Area ha	Output	Area concerned ha	Output kg barley	People fed Max	People Fed Min	Fallow Max	Fallow Min
3133	40680	3133	50	1	I	14	2	3	10	7	1	26	9			3.15189e+08	31518.9	0	15759.5	0	0	0	0	0		3133	1.18	37192.4
3133	40681	3133	50	2	Xk	47	2	4	100	1		4	9	4	5	3.15189e+08	31518.9	2.388	15759.5	3.76336e+07	104538	73791.4	52268.9	36895.7
3133	40680	3133	50	1	I	14	2	3	10	7	1	26	9			9.46381e+08	94638.1	0	47319	0	0	0	0	0
3133	40681	3133	50	2	Xk	47	2	4	100	1		4	9	4	5	9.46381e+08	94638.1	2.388	47319	1.12998e+08	313883	221564	156941	110782
3133	40680	3133	50	1	I	14	2	3	10	7	1	26	9			1.06605e+09	106605	0	53302.6	0	0	0	0	0
3133	40681	3133	50	2	Xk	47	2	4	100	1		4	9	4	5	1.06605e+09	106605	2.388	53302.6	1.27287e+08	353574	249581	176787	124791
3298	40828	3298	40	1	Xk	47	2	4	100	1		4	9	4	5	2.96244e+06	296.244	2.388	118.498	282973	786.035	554.848	393.018	277.424		3298	1.684	498.876
3298	40829	3298	40	2	Xk	47	3	4	100	1		7	3	17	3	2.96244e+06	296.244	0.284	118.498	33653.4	93.4816	65.987	46.7408	32.9935
3298	40831	3298	10	3	Vc	29	3	2	100	2		4	3	5	3	2.96244e+06	296.244	0.672	29.6244	19907.6	55.299	39.0346	27.6495	19.5173
3298	40830	3298	10	4	Rc	11	2	4	100	1		17	9	18	9	2.96244e+06	296.244	2.45	29.6244	72579.9	201.611	142.313	100.805	71.1567
3298	40828	3298	40	1	Xk	47	2	4	100	1		4	9	4	5	2.44972e+08	24497.2	2.388	9798.88	2.33997e+07	64999.2	45881.8	32499.6	22940.9
3298	40829	3298	40	2	Xk	47	3	4	100	1		7	3	17	3	2.44972e+08	24497.2	0.284	9798.88	2.78288e+06	7730.23	5456.63	3865.11	2728.32
3298	40831	3298	10	3	Vc	29	3	2	100	2		4	3	5	3	2.44972e+08	24497.2	0.672	2449.72	1.64621e+06	4572.81	3227.87	2286.41	1613.93
3298	40830	3298	10	4	Rc	11	2	4	100	1		17	9	18	9	2.44972e+08	24497.2	2.45	2449.72	6.00181e+06	16671.7	11768.3	8335.85	5884.13
3322	40888	3322	25	1	Xy	48	2	4	100	3	1	4	9	3	5	1.85151e+09	185151	2.652	46287.7	1.22755e+08	340986	240696	170493	120348		3322	1.592	294760
3322	40889	3322	25	2	Xy	48	3	4	100	4	1	6	3	22	3	1.85151e+09	185151	1.392	46287.7	6.44324e+07	178979	126338	89489.5	63169
3322	40890	3322	30	3	Xk	47	2	4	100	1		4	9	4	5	1.85151e+09	185151	2.425	55545.2	1.34697e+08	374159	264112	187079	132056
3322	40892	3322	10	4	Rc	11	2	4	100	1		17	9	18	9	1.85151e+09	185151	2.45	18515.1	4.53619e+07	126005	88944.9	63002.6	44472.5
3322	40891	3322	10	5	I	14	2	3	10	6		26	9			1.85151e+09	185151	0	18515.1	0	0	0	0	0
3324	40897	3324	30	1	Yy	42	2	3	100	5	5	20	9	15	5	2.28058e+09	228058	2.63	68417.5	1.79938e+08	499828	352820	249914	176410		3324	0.49	111749
3324	40898	3324	30	2	Yy	42	3	3	100	5	5	4	2	6	2	2.28058e+09	228058	2.524	68417.5	1.72686e+08	479683	338600	239841	169300
3324	40900	3324	20	3	Yk	41	2	4	100	1		20	9	41	5	2.28058e+09	228058	1.323	45611.7	6.03442e+07	167623	118322	83811.4	59161
3324	40899	3324	20	4	I	14	2	3	10	6		26	9			2.28058e+09	228058	0	45611.7	0	0	0	0	0
3612	41651	3612	50	1	Yl	43	3	4	100	3	1	4	5	6	5	1.06442e+08	10644.2	2.652	5322.09	1.41142e+07	39206.1	27674.9	19603	13837.4		3612	1.442	15348.9
3612	41653	3612	20	2	Yk	41	2	4	100	1		20	9	41	5	1.06442e+08	10644.2	1.323	2128.84	2.81645e+06	7823.47	5522.45	3911.74	2761.22
3612	41652	3612	20	3	I	14	2	3	10	6		26	9			1.06442e+08	10644.2	0	2128.84	0	0	0	0	0
3612	41654	3612	10	4	Rc	11	2	4	100	1		17	9	18	9	1.06442e+08	10644.2	2.45	1064.42	2.60782e+06	7243.95	5113.38	3621.98	2556.69
3615	41661	3615	30	1	Yy	42	2	4	100	3	1	20	9	15	5	2.88835e+09	288835	2.652	86650.6	2.29797e+08	638326	450583	319163	225292		3615	1.343	387906
3615	41662	3615	30	2	Yy	42	3	4	100	4	1	4	2	6	2	2.88835e+09	288835	2.652	86650.6	2.29797e+08	638326	450583	319163	225292
3615	41663	3615	30	3	Yk	41	2	4	100	1		20	9	41	5	2.88835e+09	288835	1.323	86650.6	1.14639e+08	318441	224782	159221	112391
3615	41664	3615	10	4	I	14	2	3	10	6		26	9			2.88835e+09	288835	0	28883.5	0	0	0	0	0
																				8.43072e+08			2.34187e+06	1.65308e+06

## Sheet: Accurate estimate Near
DN	ID	MU_GLOBAL	SHARE	SEQ	SU_SYM74	SU_CODE74	T_TEXTURE	DRAINAGE	REF_DEPTH	AWC_CLASS	PHASE1	T_GRAVEL	T_USDA_TEX	S_GRAVEL	S_USDA_TEX	Area	Area ha	Output	Area Concerned ha	Output Kg barley	People Fed Max	People Fed Min	Fallow Max	Fallow Min
3133	40680	3133	50	1	I	14	2	3	10	7	1	26	9			5.0331e+06	503.31	0	251.655	0	0	0	0	0		3133	1.18	593.906
3133	40681	3133	50	2	Xk	47	2	4	100	1		4	9	4	5	5.0331e+06	503.31	2.388	251.655	600952	1669.31	1178.34	834.656	589.169
3133	40680	3133	50	1	I	14	2	3	10	7	1	26	9			2.89287e+08	28928.7	0	14464.3	0	0	0	0	0
3133	40681	3133	50	2	Xk	47	2	4	100	1		4	9	4	5	2.89287e+08	28928.7	2.388	14464.3	3.45408e+07	95946.8	67727.1	47973.4	33863.6
3322	40888	3322	25	1	Xy	48	2	4	100	3	1	4	9	3	5	2.61841e+08	26184.1	2.652	6546.02	1.736e+07	48222.3	34039.3	24111.2	17019.6		3322	1.592	41685
3322	40889	3322	25	2	Xy	48	3	4	100	4	1	6	3	22	3	2.61841e+08	26184.1	1.392	6546.02	9.11205e+06	25311.3	17866.8	12655.6	8933.39
3322	40890	3322	30	3	Xk	47	2	4	100	1		4	9	4	5	2.61841e+08	26184.1	2.425	7855.22	1.90489e+07	52913.6	37350.8	26456.8	18675.4
3322	40892	3322	10	4	Rc	11	2	4	100	1		17	9	18	9	2.61841e+08	26184.1	2.45	2618.41	6.4151e+06	17819.7	12578.6	8909.85	6289.31
3322	40891	3322	10	5	I	14	2	3	10	6		26	9			2.61841e+08	26184.1	0	2618.41	0	0	0	0	0
3324	40897	3324	30	1	Yy	42	2	3	100	5	5	20	9	15	5	5.01877e+08	50187.7	2.63	15056.3	3.95981e+07	109995	77643.3	54997.3	38821.6		3324	0.49	24592
3324	40898	3324	30	2	Yy	42	3	3	100	5	5	4	2	6	2	5.01877e+08	50187.7	2.524	15056.3	3.80021e+07	105561	74513.9	52780.7	37257
3324	40900	3324	20	3	Yk	41	2	4	100	1		20	9	41	5	5.01877e+08	50187.7	1.323	10037.5	1.32797e+07	36887.9	26038.5	18444	13019.3
3324	40899	3324	20	4	I	14	2	3	10	6		26	9			5.01877e+08	50187.7	0	10037.5	0	0	0	0	0
3615	41661	3615	30	1	Yy	42	2	4	100	3	1	20	9	15	5	2.02268e+08	20226.8	2.652	6068.04	1.60924e+07	44701.2	31553.8	22350.6	15776.9		3615	1.343	27164.6
3615	41662	3615	30	2	Yy	42	3	4	100	4	1	4	2	6	2	2.02268e+08	20226.8	2.652	6068.04	1.60924e+07	44701.2	31553.8	22350.6	15776.9
3615	41663	3615	30	3	Yk	41	2	4	100	1		20	9	41	5	2.02268e+08	20226.8	1.323	6068.04	8.02801e+06	22300	15741.2	11150	7870.6
3615	41664	3615	10	4	I	14	2	3	10	6		26	9			2.02268e+08	20226.8	0	2022.68	0	0	0	0	0
																				1.09085e+08			303015	213893

## Sheet: Productivity Agricultural Areas
Area	Soil type	Share	Output 400	Output 200
Bir Arak	3324Yy L	30	2.648	2.667
Bir Arak	3324I	20	0	0
Bir Arak	3324Yk	20	1.307	1.309
Bir Arak	3324Yy S	30	2.5	2.508
Oasis Palmyra	3324Yy L	30	2.613	2.63
Oasis Palmyra	3324I	20	0	0
Oasis Palmyra	3324Yk	20	1.265	1.267
Oasis Palmyra	3324Yy S	30	2.501	2.507
Harbaqah	3322Xy	25	1.292	1.292
Harbaqah	3322I	10	0	0
Harbaqah	3322Rc	10	2.296	2.311
Harbaqah	3322Xk	30	2.249	2.267
Harbaqah	3322Xy	25	2.599	2.615
At-Tarfa	3322Xy	25	1.306	1.306
At-Tarfa	3322I	10	0	0
At-Tarfa	3322Rc	10	2.323	2.34
At-Tarfa	3322Xk	30	2.273	2.293
At-Tarfa	3322Xy	25	2.629	2.646
		At-Tarqa 3322	1.89795	1.9099
		Oasis Palmyra 3324	1.7872	1.7945
		Bir Arak 3324	1.8058	1.8143
		Harbaqah 3322	1.87705	1.88795

## Sheet: Model
Rainfall area	Yearly rainfall	Nov-Feb	%	% Palmyra		Rainfall	Max People Fed	Min People Fed	Workforce
Palmyra	117	72	61.5385	100		117	92174.4	65064.3	8861.39
Harbaqah Dam	119	74	62.1849	101.709
Bir Arak	107	64	59.8131	91.453
Oasis Palmyra				0
Jebel Abyad	116	70	60.3448	99.1453
Wadi Abyad	152	89	58.5526	129.915
Wadi Jihar	163	96	58.8957	139.316
													Change the value in this header to test outputs at different rainfall levels.
Area	Catchment ha	Catchment m2	Yearly mm	Yearly mm catchment	November-February mm	High Irrigation	Low Irrigation	Efficiency	Water fallen	Water available	Area 400 mm	Area 200 mm	117,00
At-Tarqa	145441	1454414590	117	150	72	400	200	15	104717850480	9692004750	3424.74	11677.1	117,00
Harbaqah Dam	60000	600000000	119			400	200			5000000000	1779.36	6172.84	117,00
Bir Arak	9420.27	94202660	107	125	64	400	200	30	6.02897e+09	1.80869e+09	617.301	1944.83	117,00
Oasis Palmyra			0								622.32	2281.84	117,00
Jebel Abyad	51250.9	5.12509e+08	116	150	70	400	200	15	3.58756e+10	5.38134e+09	1894.84	6406.36	117,00
Wadi Abyad	60138.6	601386000	152	150	89	400	200	5	53523354000	2676167700	1079.1	5575.35	117,00
Wadi Djihar	34052	340519850	163	150	96	400	200	5	32689905600	1634495280	689.66	4417.55	117,00
Farming areas	Area	Area ha	Max area 1 year	Area 200 mm	Area 400 mm	Farmed 200 mm	Farmed 400 mm					Area	Area 400 mm	Area 200 mm
At-Tarqa	2.08921e+08	20892.1	10446	11677.1	3424.74	10446	3424.74					At-Tarqa	3424.74	11677.1
Harbaqah Dam	8.11039e+07	8110.39	4055.19	6172.84	1779.36	4055.19	1779.36					Harbaqah Dam	1779.36	6172.84
Bir Arak	7.68878e+07	7688.78	3844.39	1944.83	617.301	1944.83	617.301					Bir Arak	617.301	1944.83
Oasis Palmyra	2.28184e+07	2281.84	1140.92	2281.84	622.32	1140.92	622.32					Oasis Palmyra	622.32	2281.84
Area	Farmed 400 mm	Farmed 200 mm	Output 400 mm	Output 200 mm	Barley Output 400 mm	Barley Output 200 mm	People Fed Max 400	People Fed Min 400	People Fed Max 200	People Fed Min 200		Area	People Fed Max 200	People Fed Min 200
At-Tarqa	3424.74	10446	1.89795	1.9099	6.49998e+06	1.99509e+07	18055.5	12745.1	55419.2	39119.4		At-Tarqa	55419.2	39119.4
Harbaqah Dam	1779.36	4055.19	1.87705	1.88795	3.33995e+06	7.656e+06	9277.63	6548.91	21266.7	15011.8		Harbaqah Dam	21266.7	15011.8
Bir Arak	617.301	1944.83	1.8058	1.8143	1.11472e+06	3.5285e+06	3096.45	2185.73	9801.4	6918.63		Bir Arak	9801.4	6918.63
Oasis Palmyra	622.32	1140.92	1.7872	1.7945	1.11221e+06	2.04738e+06	3089.47	2180.8	5687.17	4014.47		Oasis Palmyra	5687.17	4014.47
TOTAL					1.20669e+07	3.31828e+07	33519	23660.5	92174.4	65064.3		TOTAL	92174.4	65064.3
WORKING PEOPLE PERGAMON
Area	Area 200 mm	Harvest days	Harvest Days/ha	Min labourers Harvest	Barley Output 200 mm	Threshing time kg/day	People Threshing Max	Winnowing kg/day	People Winnowing	People/area
At-Tarqa	10446	56	5.6785	1059.25	1.99509e+07	122.918	2898.41	262.5	1357.2	5314.86
Harbaqah Dam	4055.19	56	5.6785	411.204	7.656e+06	122.918	1112.24	262.5	520.817	2044.26
Bir Arak	1944.83	56	5.6785	197.209	3.5285e+06	122.918	512.611	262.5	240.034	949.855
Oasis Palmyra	1140.92	56	5.6785	115.691	2.04738e+06	122.918	297.438	262.5	139.278	552.407
Total	17587			1783.35	3.31828e+07		4820.7		2257.33	8861.39
People	8861.39
								Area	Min labourers Harvest	People Threshing Max	People Winnowing
								At-Tarqa	1048.06	2898.41	1357.2
								Harbaqah Dam	406.859	1112.24	520.817
								Bir Arak	195.125	512.611	240.034
								Oasis Palmyra	114.469	297.438	139.278
								Total	1764.51	4820.7	2257.33

## Sheet: Model results
Rainfall	Max People Fed	Min People Fed	Workforce
250	101748	71821.9	9768.26
240	101748	71821.9	9768.26
230	101748	71821.9	9768.26
220	101748	71821.9	9768.26
210	101748	71821.9	9768.26
200	101748	71821.9	9768.26
190	101748	71821.9	9768.26
180	101748	71821.9	9768.26
170	101748	71821.9	9768.26
160	101748	71821.9	9768.26
150	100976	71276.9	9693.61
140	97529.1	68844.1	9360.33
130	94859.7	66959.8	9102.21
120	92731.3	65457.4	8896.4
117	92174.4	65064.3	8842.55
110	89289.2	63027.7	8565.25
100	78078.9	55114.5	7490.98
90	68868.7	48613.2	6608.34
80	61166.2	43176.1	5870.16
70	53719.6	37919.7	5156.41
60	46610.7	32901.7	4474.97
50	40442.6	28547.7	3883.7
40	35039.8	24734	3365.79
30	30268.2	21365.8	2908.36
20	26023	18369.2	2501.41
10	22221.6	15685.9	2136.99
0	18797.9	13269.1	1808.78
