# Supplementary material for: Food security in Roman Palmyra (Syria) in light of paleoclimatological evidence and its historical implications
Source: PLoS One. 2022 Sep 21;17(9):e0273241. doi: 10.1371/journal.pone.0273241 (PMC9491547; doi:10.1371/journal.pone.0273241)
Supplement: S6 File — It contains the averages employed to calculate workforce requirements, following the methodology employed by Laabs and Knitter (2021). (XLSX) [file pone.0273241.s006.xlsx]

## Sheet: Harvest
Activity	Days/ha	Source
Harvest	12.5	Coles 1973, 35; Kerig 2008, 2016.
Harvest	0.7625	Curwen 1953, 118, Kerig 2008, 2016.
Harvest	1.4	Curwen 1953, 118, Kerig 2008, 2016.
Harvest	10	Halstead 2014, 102-106; Laabs and Knitter 2021.
Harvest	3.73	Sherwood et al. 2020, 114; Laabs and Knitter 2021.
Average	5.6785

## Sheet: Threshing
Activity	Kg/day	Source
Threshing	12.5	Heiney, 1998, 26; Kerig 2008, 2016.
Threshing	44.4444	Lom 1971, 22; Kerig 2008, 2016.
Threshing	362.5	Halstead 2014, 166-169; Laabs and Knitter 2021.
Threshing	287.5	Halstead 2014, 166-169; Laabs and Knitter 2021.
Threshing	42.86	Halstead 2014, 166-169; Laabs and Knitter 2021.
Threshing	60	Halstead 2014, 166-169; Laabs and Knitter 2021.
Threshing	100	Halstead 2014, 166-169; Laabs and Knitter 2021.
Threshing	150	Halstead 2014, 166-169; Laabs and Knitter 2021.
Threshing	45	Halstead 2014, 166-169; Laabs and Knitter 2021.
Threshing	90	Halstead 2014, 166-169; Laabs and Knitter 2021.
Threshing	200	Halstead 2014, 166-169; Laabs and Knitter 2021.
Threshing	103.125	Halstead 2014, 166-169; Laabs and Knitter 2021.
Threshing	100	Halstead 2014, 166-169; Laabs and Knitter 2021.
Average	122.918

## Sheet: Winnowing
Activity	Kg/day	Source
Winnowing	300	Halstead 2014, 169; Laabs and Knitter 2021.
Winnowing	225	Halstead 2014, 169; Laabs and Knitter 2021.
Average	262.5
