# Supplementary material for: Food security in Roman Palmyra (Syria) in light of paleoclimatological evidence and its historical implications
Source: PLoS One. 2022 Sep 21;17(9):e0273241. doi: 10.1371/journal.pone.0273241 (PMC9491547; doi:10.1371/journal.pone.0273241)
Supplement: S7 File — It contains a collection of ancient agricultural productivity as found in archaeological literature. Mostly collected from Solonakis (2017). (XLSX) [file pone.0273241.s007.xlsx]

## Sheet: Sheet1
How much (Kg of cereal/ha)	on what area	type of climate	period	rain?	soil?	refs	Comments
650 (wheat), 800 (barley)	Levant	Mediterranean (Coast) / Arid (Steppe and Desert)	16th century	Not specified	Not specified	Zorn 1994; Rosen 1986; Hütteroth and Abdulfattah 1977.	Very imprecise area, no precipitation or soils specified
1500 (barley)	Next to the Harbaqah Dam, in the area around Wadi Raouda, northeast of al-Qaryatayn	Arid	Early 20th century	"Sufficient rainfall", the average is 200-250 mm	"fresh fine-grained material"	Meyer 2017; Wirth 1971, 236, 441; Jabbur 1995, 63.	These are areas where rain water naturally concentrates. These are peak years, rain-fed agriculture is highly unreliable at 200-250 mm/year (it strongly depends of the April-May rains). Water management could potentially improve reliability considerably.
3500-5000 (barley)	Near Al-Tarfa, in the area west of Palmyra south of Jebel Abyad	Arid	Early 20th century	"Sufficient rainfall", the average is 200-250 mm	"fresh fine-grained material"	Meyer 2017; Wirth 1971, 236, 441; Jabbur 1995, 63.	These are areas where rain water naturally concentrates. These are peak years, rain-fed agriculture is highly unreliable at 200-250 mm/year (it strongly depends of the April-May rains). Water management could potentially improve reliability considerably.
1000 (barley)	Al-Tarfa	Arid	Antiquity	200-250 mm	"fresh fine-grained material"	Meyer 2017, 45	Meyer assumes a one-year fallow period. Meyer estimates the area could easily feed 5000 people, accounting for a smaller cultivated area than today.
1000 (barley)	Harbaqah	Arid	Antiquity	100 mm	"fresh fine-grained material"	Meyer 2017, 52-53	Meyer assumes a one-year fallow period. Meyer's low estimate places 5000 ha under cultivation, feeding 10000-14000 people easily.
600-900 (wheat), 1020-1270 (barley)	Ancient Greece, extrapolated from 19th to 20th cenury Greece	Mediterranean, Continental, Arid	Antiquity	Not specified	Not specified	Jardé 1925; Solonakis 2017	Net production. Very imprecise area, no precipitation or soils specified
650 (average of different cereals)	Ancient Greece, extrapolated from 19th to 20th cenury Greece	Mediterranean, Continental, Arid	Antiquity	Not specified	Not specified	Sallares 1991; Solonakis 2017	Very imprecise area, no precipitation or soils specified
600 (wheat), 770 (barley)	Ancient Attica, extrapolated from 19th to 20th cenury Greece	Mediterranean, Continental, Arid	Antiquity	Not specified	Not specified	Garnsey 1988; Solonakis 2017	Very imprecise area, no precipitation or soils specified
500 (Average of different cereals)	Ancient Attica, extrapolated from 19th to 20th cenury Greece	Mediterranean, Continental, Arid	Antiquity	Not specified	Not specified	Moreno 2007; Solonakis 2017	Net production. Very imprecise area, no precipitation or soils specified
800-940 (Average of different cereals)	Ancient Greece, extrapolated from 19th to 20th cenury Greece	Mediterranean, Continental, Arid	Antiquity	Not specified	Not specified	Bresson 2016; Solonakis 2017	Sowing rate of 6:1 or 7:1. Very imprecise area, no precipitation or soils specified
1035-1290 (wheat), 880-1100 (barley)	Roman Italy	Mediterranean	Antiquity	Not specified	Not specified	Erdkamp 2005; Solonakis 2017
900-1500 (wheat)	Classical Greece	Mediterranean	Antiquity	Not specified	Not specified	Osborne 1987; Solonakis 2017
1000-1250 (wheat)	Roman Western Asia Minor	Mediterranean, Continental	Antiquity	Not specified (GIS data)	Not specified (GIS data)	Dermody 2014; Solonakis 2017	Gross yields. Study using GIS with Land Cover, Wather and Water balance data. Peaks of 1500 kg/ha. Very large scale, not much local detail.
2480-2640 (barley)	Gravgaz catchment (SW Turkey)	Continental dry	Antiquity	Not specified (GIS data)	Not specified (GIS data)	Van Loo et al. 2016; Solonakis 2017	Gross yields. Study using local sediment sampling and GIS with topography, weather and Water balance data. Peaks of 2860 kg/ha. Very small scale, high resolution.
1000-1200 (wheat)	Roman Asia Minor	Mediterranean, Continental	Antiquity	Not specified	Not specified	Deplanhol 1960; Solonakis 2017
