# Supplementary material for: Food security in Roman Palmyra (Syria) in light of paleoclimatological evidence and its historical implications
Source: PLoS One. 2022 Sep 21;17(9):e0273241. doi: 10.1371/journal.pone.0273241 (PMC9491547; doi:10.1371/journal.pone.0273241)
Supplement: S8 File — The upper and lower carrying capacity, as well as the workforce requirements for different rainfall levels are included. The file is prepared for use with the S9 File.ipynb script. (TXT) [file pone.0273241.s008.txt]

Rainfall	Max_People_Fed	Min_People_Fed	Workforce
300	101747.67	71821.88	9768.26
290	101747.67	71821.88	9768.26
280	101747.67	71821.88	9768.26
270	101747.67	71821.88	9768.26
260	101747.67	71821.88	9768.26
250	101747.67	71821.88	9768.26
240	101747.67	71821.88	9768.26
230	101747.67	71821.88	9768.26
220	101747.67	71821.88	9768.26
210	101747.67	71821.88	9768.26
200	101747.67	71821.88	9768.26
190	101747.67	71821.88	9768.26
180	101747.67	71821.88	9768.26
170	101747.67	71821.88	9768.26
160	101747.67	71821.88	9768.26
150	100975.65	71276.93	9693.61
140	97529.08	68844.06	9360.33
130	94859.71	66959.80	9102.21
120	92731.30	65457.38	8896.4
117	92174.40	65064.28	8842.55
110	89289.19	63027.66	8565.25
100	78078.92	55114.53	7490.98
90	68868.74	48613.23	6608.34
80	61166.20	43176.14	5870.16
70	53719.59	37919.71	5156.41
60	46610.73	32901.69	4474.97
50	40442.60	28547.72	3883.7
40	35039.85	24734.01	3365.79
30	30268.17	21365.77	2908.36
20	26022.99	18369.17	2501.41
10	22221.65	15685.87	2136.99
0	18797.93	13269.13	1808.78
