# Supplementary material for: Food security in Roman Palmyra (Syria) in light of paleoclimatological evidence and its historical implications
Source: PLoS One. 2022 Sep 21;17(9):e0273241. doi: 10.1371/journal.pone.0273241 (PMC9491547; doi:10.1371/journal.pone.0273241)
Supplement: S9 File — The file is prepared for use with Jupyter Notebook. Data analysis for climate proxies and estimates of carrying capacity over time. (IPYNB) [file pone.0273241.s009.ipynb]

# %% [markdown]
### EDA for Palmyra (Final)

# %% [markdown]
21-10-2021 J.C.

# %% [markdown]
Importing the data

# %% [code]
import pandas as pd
import seaborn as sns
import matplotlib.pyplot as plt
import numpy as np

# %% [code]
#To execute this script, the files below must be placed in the same folder as S9.ipynb:
#Model_results.txt
#Palmyra_Station.txt
#Reconstructed_rainfalls.txt
#soreq_cave_isotopes.txt
#Make sure the files are in .txt format and use tab as a separator
#The names have to match the ones provided. Otherwise, the next cell needs to be edited to change the file names.
#The files with data published elsewhere (all but the first one) can be put together by following the instructions below.

# %% [code]
mr = pd.read_csv("Model_results.txt", sep= '\t')

# %% [code]
rp = pd.read_csv("Palmyra_Station.txt", sep= '\t')
ds = pd.read_csv("Reconstructed_rainfalls.txt", sep='\t')
Soreq = pd.read_csv("soreq_cave_isotopes.txt", sep= '\t')

# %% [markdown]
Demo

# %% [code]
#These results have been produced by the model, at different Rainfall levels. 
#Provided in the SI as S8.txt, just rename it to "Model_results.txt
#If after running this cell a table with 5 columns and 5 lines appears, then the software works as intended.
mr.head()

# %% [markdown]
Reviewing the data

# %% [code]
#This data has been downloaded from NOAA, at: https://www.ncdc.noaa.gov/cdo-web/datasets/GSOY/stations/GHCND:SY000040061/detail [accessed 15 April 2021].
#The source is:
#Lawrimore, Jay H., Ron Ray, Scott Applequist, Bryant Korzeniewski, and Matthew J. Menne. 2016. Global Summary of the Year (GSOY), Version 1 [Palmyra, SY] (NOAA National Centers for Environmental Information) <https://www.ncdc.noaa.gov/cdo-web/datasets/GSOY/stations/GHCND:SY000040061/detail> [accessed 15 April 2021].
#The data has been rearranged in columns for convenience, but otherwise not altered.
#Only keep the columns "DATE", "PRCP", "TAVG", "TMAX" and "TMIN". The years should go between 1934 and 1998.
rp.head()

# %% [code]
#This data was collected from table 4, page 761, in the article:
#Morin, Efrat, Tamar Ryb, Ittai Gavrieli, and Yehouda Enzel. 2019. ‘Mean, Variance, and Trends of Levant Precipitation over the Past 4500 Years from Reconstructed Dead Sea Levels and Stochastic Modeling’, Quaternary Research, 91.2 (Cambridge University Press): 751–67 <https://doi.org/10.1017/qua.2018.98>
#The column "year" corresponds to the beggining of each of the intervals in table 4, and the column "rain", to the MAP at interval beggining. Finally, "%" refers to the percentage of modern MAP, 779 mm/y.
ds.head()

# %% [code]
#This data has been downloaded from NOAA, at: https://www.ncei.noaa.gov/access/paleo-search/study/23098 [accessed 28 June 2021]
#The source is:
#Orland, Ian J, Miryam Bar-Matthews, Noriko T Kita, Avner Ayalon, Alan Matthews, and others. 2009. ‘Climate Deterioration in the Eastern Mediterranean as Revealed by Ion Microprobe Analysis of a Speleothem That Grew from 2.2 to 0.9 Ka in Soreq Cave, Israel’, Quaternary Research, 71.1: 27–35
Soreq.head()

# %% [markdown]
Testing the data, graphing the Dead Sea reconstructed Rainfalls

# %% [code]
i=[1,2,3,4,6,8,9]
ds["index"]=i
ds.set_index(keys="index")

# %% [code]
#If a graph generates on running this cell, then the "Reconstructed_rainfalls.txt" has been correctly put together.
sns.lineplot (x="year", y="%", data=ds, color="red", label="Dead Sea")
plt.ylim(60,125)
#plt.xlim(-100,350)
#plt.grid()

# %% [markdown]
Adding intermediate datapoints to ease analysis

# %% [code]
#These datapoints are simply the values implied by the rainfall reconstructions for the years 0 and 300.
#This does not alter the data, but makes it easier for us to plot the carrying capacity down the line.
ds.loc[3.5] = [0, 755, 97,5]
ds.loc[4.5] = [300, 619, 79,7]
ds=ds.sort_index()
ds

# %% [markdown]
Preparating data for data analysis

# %% [code]
Soreq

# %% [code]
mr["average_people"]=(mr.Max_People_Fed+mr.Min_People_Fed)/2
mr.average_people

# %% [code]
Soreq.head()

# %% [code]
Soreq["age"]=1950-Soreq.age_yrBP
Soreq["new_age"]=Soreq.age+1700
Soreq.new_age

# %% [code]
Soreq_short=Soreq.loc[(Soreq.age<=500) & (Soreq.age>=0), ['age','new_age','d18O_VPDB']]
print(Soreq_short)

# %% [code]
Soreq_short["date"] = Soreq_short["new_age"].apply(pd.to_datetime, format='%Y')
Soreq_index = Soreq_short.set_index('date')
Soreq_resampled=Soreq_index.resample('20Y').mean()

# %% [markdown]
Graphing the model results

# %% [code]
sns.set()

fig, ax = plt.subplots(2, sharex=True, figsize=(8,5), gridspec_kw={'height_ratios': [4, 1.5]})

y1=mr.Max_People_Fed
y2=mr.Min_People_Fed
y3=mr.Workforce
y4=mr.average_people
x=mr.Rainfall
bx=rp.PRCP
lb=['20th century rainfall']
q=[0.25,0.75]

ax[0].fill_between(x, y1, y2, alpha=0.3)

ax[0].plot (x, y1, ':', color="black", label="Max-Min")
ax[0].plot (x, y2, ':', color="black")
ax[0].plot (x, y4, color="black", label="Average")
ax[0].plot (x, y3, color="brown", label="Workforce")
ax[0].legend()
ax[0].set_ylim(0,120000)
ax[0].set_ylabel("Number of people")
ax[0].grid(b=True, which='minor', color='#999999', linestyle='-', alpha=0.2)
ax[0].minorticks_on()

ax[1].violinplot(bx, vert=False, showmeans=False, showextrema=False)

mean=np.median(bx)
q0=np.quantile(bx, 0)
q1=np.quantile(bx, 0.25)
q3=np.quantile(bx, 0.75)
q4=np.quantile(bx, 1)
long=(q1,q3)
long2=(q0,q4)
alc=(1,1)

ax[1].scatter(mean, 1, marker='o', color='white', s=30, zorder=3)
ax[1].plot(long,alc, color='black', linewidth=1.5)
ax[1].plot(long2,alc, color='black', linewidth=0.5)
ax[1].vlines(long, 0.95, 1.05, color='black', linewidth=0.5)
ax[1].vlines(long2, 0.95, 1.05, color='black', linewidth=0.5)

ax[1].grid(b=True, which='minor', color='#999999', linestyle='-', alpha=0.2)
ax[1].minorticks_on()
ax[1].set_ylabel("Modern rainfall")
plt.xlim(0,300)
plt.xlabel("Annual rainfall (mm)")
plt.tight_layout()
#plt.savefig(fname="Rainfall-Population graph2_2_wide.png", dpi=400)

# %% [markdown]
Graphing the rainfall proxies

# %% [code]
plt.figure(figsize=(8,4))

ax1=plt.grid(b=True, which='minor', color='#999999', linestyle='-', alpha=0.2)
ax1=plt.ylabel('% of modern average rainfall (Dead Sea)')
ax1=plt.xlabel('Year AD')
ax1=plt.xlim (0,300)
ax1=plt.ylim(60,100)
ax1=plt.title("Rainfall proxies")
ax1=sns.lineplot (x="year", y="%", data=ds, color="red", label="Dead Sea")
ax1=plt.legend(loc=2, prop={'size': 10})

ax2=plt.twinx()


ax2=plt.ylim (-5.5, -7.5)
ax2=plt.ylabel("δ18O (Soreq)")
ax2=plt.grid()

ax2=sns.lineplot (x="age", y="d18O_VPDB", data=Soreq_resampled, color="black", label="Soreq")
plt.tight_layout()
ax2=plt.legend(loc=1, prop={'size': 10})

ax1.set_zorder(100)

#plt.savefig(fname="new_proxy_graph_colourblind_wide", dpi=400, bbox_inches="tight")

# %% [markdown]
Graphing carrying capacity over time

# %% [code]
rp.PRCP.mean()

# %% [code]
rp.PRCP.std()

# %% [code]
#The following numbers for "population", "pop2", and "work" come from the model.
#"population" is the "Max People Fed" for the corresponding "avg_rain" value rounded to the nearest integer.
#"work" is the "workforce" for the corresponding "avg_rain" value rounded to the nearest integer.
#"pop2" is the "Min People Fed" for the corresponding "low_end" value rounded to the nearest integer.
#Since the model is built in Excel, it was simpler for us to calculate the values and introduce them manually.
population=[96115, 70577, 72348, 97529, 95099, 72348, 85678, 101748, 79100]
pop2=[44711, 31088, 31982, 46326, 43176, 31982, 35319, 56571, 33848]
work=[9243, 6786, 6957, 9380, 9145, 6957, 8237, 9789, 7605]
ds["avg_rain"]=ds["%"]*134.9872340425532/100
ds["std_rain"]=ds["%"]*52.415018661769054/100
ds["low_end"]=ds.avg_rain-ds.std_rain
ds["population_max"]=population
ds["population_min"]=pop2
ds["workforce"]=work
ds

# %% [code]
plt.figure(figsize=(8,5.25))

x=ds.year
y1=ds.population_max
y2=ds.population_min
w=ds.workforce

k0=0
k25=28000
k50=40000
k75=57000
k100=78000
k125=94000
l1=ds.std_rain
l2=ds.avg_rain
x=ds.year
plt.fill_between(x, k0, k25, alpha=0.3, color='blue')
plt.fill_between(x, k0, k50, alpha=0.2, color='blue')
plt.fill_between(x, k0, k75, alpha=0.2, color='blue')
plt.fill_between(x, k0, k100, alpha=0.1, color='blue')
plt.fill_between(x, k0, k125, alpha=0.1, color='blue')
plt.ylabel("Rainfall (mm)")
plt.xlabel("Year AD")

m=plt.plot(x, y1, color="black", linestyle='--', dashes=(5, 2), label="5 of 10 years")
plt.plot(x, y2, color="black", linestyle='--', dashes=(5, 4), label="9 of 10 years")
plt.plot(x, w, color="red", label='Workforce')


plt.xlim (0,300)
plt.annotate('25 mm', xy=(5,30000))
plt.annotate('50 mm', xy=(5,42000))
plt.annotate('75 mm', xy=(5,59000))
plt.annotate('100 mm', xy=(5,80000))
plt.annotate('125 mm', xy=(5,96000))

plt.minorticks_on()
plt.grid(b=True, which='minor', color='#999999', linestyle='-', alpha=0.2)
plt.ylabel('Number of people')
plt.ylim(0,120000)
plt.legend(loc=1)

plt.xlabel('Year AD')
plt.title("Carrying capacity")
plt.tight_layout()

plt.xlim(0,300)
#plt.savefig(fname="Final_graph_6_wide.png", dpi=400)
