# Supplementary material for: Food security in Roman Palmyra (Syria) in light of paleoclimatological evidence and its historical implications
Source: PLoS One. 2022 Sep 21;17(9):e0273241. doi: 10.1371/journal.pone.0273241 (PMC9491547; doi:10.1371/journal.pone.0273241)
Supplement: S10 File — (ZIP) [file pone.0273241.s010.zip]

Archive with 4 entries (4 files):
- source_code/LICENSE.txt
- source_code/README.txt
- source_code/S8.txt
- source_code/S9.ipynb
