# Supplementary material for: Food security in Roman Palmyra (Syria) in light of paleoclimatological evidence and its historical implications
Source: PLoS One. 2022 Sep 21;17(9):e0273241. doi: 10.1371/journal.pone.0273241 (PMC9491547; doi:10.1371/journal.pone.0273241)
Supplement: S10 File — (ZIP) [file pone.0273241.s010.zip › source_code/README.txt]

Read Me

OS used:
Microsoft Windows 10 Education, Version 10.0.19041, Build 19041

Software dependencies: 
* Python 3.9.7
* Jupyter Notebook
* pandas 1.3.4
* seaborn 0.11.2
* numpy 1.20.3
* matplotlib 3.4.3

Installation:
We recommend downloading the Anaconda distribution. https://www.anaconda.com/products/distribution 
We employed the following installer: Anaconda3-2021.05-Windows-x86_64.exe
Jupyter Notebook can be then launched from the Navigator and all dependencies are included in the standard package.

Time: Less than 15 minutes

Instructions/Demo:
After opening Jupyter Notebook, the provided S9.ipynb notebook should be opened.
To run cells in Jupyter Notebook click on "Run" or use shift+enter.
Follow the instructions in the notebook and run up to the 5th cell.
If a table with 5 columns and 5 lines appears below, the software works as intended.
Further detailed instructions and explanations are contained in the Notebook.
The expected results are the same graphs present in the article.

Time: 5 minutes at most
